# Supplementary material for: Galectin-3 Is Associated with Cardiac Fibrosis and an Increased Risk of Sudden Death
Source: Cells. 2023 Apr 23;12(9):1218. doi: 10.3390/cells12091218 (PMC10177039; doi:10.3390/cells12091218)
Supplement: Supplementary file 1 [file cells-12-01218-s001.zip]

Archive with 1 entries (1 files):
- cells-2323064-supplementary.pdf
